# Supplementary material for: Pretreatment Proteinuria Predicts the Prognosis of Patients Receiving Systemic Therapy for Unresectable Hepatocellular Carcinoma
Source: Cancers (Basel). 2023 May 21;15(10):2853. doi: 10.3390/cancers15102853 (PMC10216745; doi:10.3390/cancers15102853)
Supplement: Supplementary file 1 [file cancers-15-02853-s001.zip]

Archive with 1 entries (1 files):
- cancers-2334512-supplementary.pdf
